# Supplementary material for: Infective Endocarditis by Lactobacillus Species—A Narrative Review
Source: Antibiotics (Basel). 2024 Jan 4;13(1):53. doi: 10.3390/antibiotics13010053 (PMC10812763; doi:10.3390/antibiotics13010053)
Supplement: Supplementary file 1 [file antibiotics-13-00053-s001.zip]

Archive with 1 entries (1 files):
- antibiotics-2806293-supplementary.pdf
